# Supplementary material for: Retrospective Characterization of the 2006–2007 Swine Vesicular Disease Epidemic in Northern Italy by Whole Genome Sequence Analysis
Source: Viruses. 2021 Jun 22;13(7):1186. doi: 10.3390/v13071186 (PMC8310173; doi:10.3390/v13071186)
Supplement: Supplementary file 1 [file viruses-13-01186-s001.zip]

Archive with 1 entries (1 files):
- viruses-1249678-supplementary.pdf
